# Supplementary material for: Fibronectin- and Bioactive Glass-Modified Alginate Scaffolds Support Limited Primary Cell Proliferation In Vitro yet Demonstrate Effective Host Integration In Vivo
Source: J Funct Biomater. 2025 Oct 15;16(10):386. doi: 10.3390/jfb16100386 (PMC12565557; doi:10.3390/jfb16100386)
Supplement: Supplementary file 1 [file jfb-16-00386-s001.zip]

Archive with 1 entries (1 files):
- jfb-3870861-supplementary.pdf
